# Supplementary material for: Role of Cervical Elastography in Predicting Progression to Active Phase in Labor Induction in Term Nulliparous Women
Source: Diagnostics (Basel). 2025 Feb 19;15(4):500. doi: 10.3390/diagnostics15040500 (PMC11854331; doi:10.3390/diagnostics15040500)
Supplement: Supplementary file 1 [file diagnostics-15-00500-s001.zip]

Archive with 1 entries (1 files):
- diagnostics-3418140-supplementary.pdf
